# Supplementary material for: Comprehensive Transcriptome Profiling of Antioxidant Activities by Glutathione in Human HepG2 Cells
Source: Molecules. 2024 Feb 29;29(5):1090. doi: 10.3390/molecules29051090 (PMC10934103; doi:10.3390/molecules29051090)
Supplement: Supplementary file 1 [file molecules-29-01090-s001.zip]

Archive with 1 entries (1 files):
- molecules-2811096-supplementary.pdf
